# Supplementary material for: Cofactor binding triggers rapid conformational remodelling of the active site of a methyltransferase ribozyme
Source: J Biol Chem. 2024 Oct 5;300(11):107863. doi: 10.1016/j.jbc.2024.107863 (PMC11566860; doi:10.1016/j.jbc.2024.107863)
Supplement: Supplementary Table — s [file mmc2.xlsx]

## Sheet: Sheet1
	Fig 2
	G27-dG	0	170	144	140	112
		1min	202	182	176	188
		5min	934	889	953	871
		15min	2297	2457	2290	2374
		30min	3360	3277	3259	3575
		60min	4571	4572	4559	4689
		90min	5117	5226	5138	5362
		120min	2093	2116	2035	2123
		180min	4168	4042	3979	4189
		300min	2969	2989	2966	2861
	Fig 2
	G27-AP	0	146	144	166
		1min	188	164	170
		5min	248	166	216
		15min	284	200	274
		30min	391	328	346
		60min	471	423	459
		90min	567	533	551
		120min	503	505	559
		180min	645	695	609
		300min	659	635	631
	Fig 2
	G27-Inosine	0	136	112	90	118
		1min	164	156	124	116
		5min	232	244	204	248
		15min	501	469	501	503
		30min	773	751	785	827
		60min	1002	1068	1070	1082
		90min	1376	1344	1306	1438
		120min	1538	1633	1566	1652
		180min	1797	1871	1636	1762
		300min	1973	1953	2011	2099
	Fig 2
	G27-SPC	0	206	176	136
		1min	154	152	128
		5min	214	222	166
		15min	265	236	278
		30min	272	236	216
		60min	310	294	278
		90min	326	304	284
		120min	421	334	324
		180min	407	441	446
		300min	525	545	513
	Fig 2
	G27A	0	148	144	114
		1min	172	132	126
		5min	166	168	162
		15min	238	280	242
		30min	327	361	317
		60min	483	421	413
		103min	491	463	501
		120min	515	503	515
		180min	670	613	533
		300min	814	794	805
	Fig 2
	G27-dc7G	0min	130	136	108
		15min	180	170	202
		30min	204	226	270
		60min	320	274	262
		120min	304	294	316
		300min	408	364	406
	Fig 2
	G27C	0	0	116	138
		30min	30	283	266
		60min	60	301	284
		103min	90	361	367
		120min	120	469	401
		180min	180	533	457
		300min	300	453	461
	Fig 2
	G27U	0min	98	74
		1min	122	106
		5min	142	142
		15min	188	188
		30min	252	302
		60min	296	262
		90min	304	328
	Fig 3
	A24-m6A	0	265	202	184	166
		1min	433	385	379	318
		5min	1316	1291	1198	1172
		15min	2790	3004	2977	3061
		30min	4812	4518	4659	4633
		60min	6899	6952	7061	7076
		90min	8053	8565	8822	8732
		120min	9017	9208	9224	8827
		180min	5227	5479	5319	5304
		300min	10334	10542	10479	10743
	Fig 3	0	235	192	206
	24AP	1min	347	256	246
		5min	997	1020	1000
		15min	2122	2164	2055
		30min	3506	3474	3467
		60min	5394	5327	5250
		90min	6633	6376	6580
		120min	8382	8215	8121
		180min	9207	9218	9118
		300min	11478	11003	11407
	Fig 3	0	190	186	200	198
	A24-Spc	1min	321	280	256	284
		5min	737	689	817	677
		15min	1529	1499	1619	1697
		30min	2716	2992	3114	3015
		60min	4149	4284	4368	4450
		90min	6051	5941	5994	5787
		120min	6335	6307	6357	6369
		180min	8110	8177	8459	8115
		300min	10120	9917	10255	10353
	Fig 3
	A10-m6A	0	209	166	168	144
		1min	337	303	246	238
		5min	1011	914	952	900
		15min	2419	2267	2333	2259
		30min	4342	4268	4321	4337
		60min	7508	6822	7345	7103
		90min	8717	8601	8449	8502
		120min	8285	8684	8495	8679
		180min	10377	10556	10355	9874
		300min	11133	11214	11112	11388
	Fig 3
	A10-AP	0	190	128	96
		1min	255	176	140
		5min	265	268	248
		15min	399	359	420
		30min	293	251	226
		60min	850	866	994
		90min	1175	1187	1270
		120min	1561	1521	1446
		180min	1807	1692	1944
		300min	2221	2635	2483
	Fig 3
	A10-Spc	0	321	154	116	132	96
		1min	235	134	136	94	110
		5min	385	226	170	172	168
		15min	323	226	198	174	182
		30min	357	327	303	266	349
		60min	483	427	377	353	333
		90min	724	481	455	439	447
		120min	531	449	453	409	469
		180min	610	634	519	495	547
		300min	670	710	563	681	641
	Fig 5
	C23A	0	351	227	232	206
		1min	576	487	511	435
		5min	1552	1448	1530	1393
		15min	3140	3046	2892	3058
		30min	5205	5088	5081	5323
		60min	7864	7835	7768	7520
		103min	9575	8946	9135	9116
		120min	10239	10073	10118	9847
		180min	12117	11877	11751	12113
		300min	12223	12167	12375	12460
	Fig 5
	C23U	0	311	281	431	184
		1min	375	266	341	310
		5min	714	776	729	671
		15min	1460	1459	1258	1360
		30min	2602	2829	2467	3365
		60min	4274	4362	4210	4224
		103min	5498	5533	5373	5292
		120min	6425	6568	6405	6472
		180min	7182	7002	6883	6936
		300min	8361	8184	8120	8194
	Fig 5
	A24U	0	289	245	170	156
		1min	347	307	273	252
		5min	618	521	503	497
		15min	844	816	848	779
		30min	556	638	540	473
		60min	2469	2345	2288	2229
		103min	3246	3212	3054	3064
		120min	3515	3378	3442	3385
		180min	3986	3881	3898	3835
		300min	4751	4541	4397	4621
	Fig 5
	A13C	0	385	202	154	142
		1min	357	353	270	262
		5min	732	639	619	553
		15min	1111	954	1036	1012
		30min	1749	1687	1652	1632
		60min	2145	2243	2260	2212
		103min	2699	2657	2904	2653
		120min	2993	3147	3247	3313
		180min	3813	3771	3569	3738
		300min	4443	4789	4468	4499
	Fig 5
	A13G	0	158	122	120	164
		1min	182	182	188	170
		5min	389	425	375	399
		15min	771	799	749	785
		30min	1343	1221	1403	1421
		60min	2304	2172	2226	2219
		103min	3126	3029	3086	3146
		120min	3331	3339	3235	3203
		180min	3984	4291	4215	4154
		300min	5273	5215	5310	5233
	Fig 5
	A13U	0	231	212	150	176
		1min	263	212	188	208
		5min	377	415	335	319
		15min	698	619	583	567
		30min	1063	1051	1078	1008
		60min	1556	1523	1541	1489
		103min	1976	2023	1835	3813
		120min	2509	3414	2390	2442
		180min	3221	3135	3236	2962
		300min	3862	3765	3626	3832
	Fig 5
	A13C, C23U	0	261	240	234	220
		1min	325	277	293	242
		5min	942	1016	964	852
		15min	2337	2296	2320	2504
		30min	3847	4052	4037	3902
		60min	4786	4924	5146	5093
		103min	6858	7130	6784	6684
		120min	8120	8091	8026	8159
		180min	8241	8350	8474	8294
		300min	8486	8604	8762	8996
	Fig 5
	A13C, C23A, A24G	0	174	162	132	134
		1min	259	208	200	268
		5min	728	707	735	737
		15min	1895	1960	1960	1878
		30min	978	876	778	854
		60min	4990	5169	4985	4908
		103min	6629	6540	6605	6438
		120min	7603	7810	7861	7531
		180min	8397	8375	8542	8324
		300min	8240	8112	8235	8281
	Fig 5
	A13C, C23A, A24G	0	174	162	132	134
		1min	259	208	200	268
		5min	728	707	735	737
		15min	1895	1960	1960	1878
		30min	978	876	778	854
		60min	4990	5169	4985	4908
		103min	6629	6540	6605	6438
		120min	7603	7810	7861	7531
		180min	8397	8375	8542	8324
		300min	8240	8112	8235	8281
	Fig 5
	A13C，A24G	0min	299	206	178
		1min	267	198	174
		5min	524	455	439
		15min	1244	1054	1164
		30min	2068	1990	1908
		60min	2669	2727	3006
		90min	4292	4179	4545
		120min	5082	5082	5264
		180min	6900	6655	6551
		300min	5588	5607	6159
	Fig 5	0	217	212	144	156
	A13C, C23G	1min	287	172	184	170
		5min	377	309	315	303
		15min	674	615	563	509
		30min	1031	1080	1035	992
		60min	1615	1688	1595	1524
		103min	2169	2240	2162	2172
		120min	2482	2396	2501	2452
		180min	3118	2973	2918	2872
		300min	3434	3475	3640	3402
	Fig 6
		0	245	208
	G29-dG	1min	379	373
		5min	1307	1289
		15min	2948	3018
		30min	4309	4340
		60min	6806	6876
		90min	8394	8363
		120min	8915	8951
		180min	9805	9607
	Fig 6
	A7-AP	0	401	347
		1min	495	441
		5min	1430	1381
		15min	3297	3477
		30min	4979	5180
		60min	8160	8119
		90min	9167	9159
		120min	10911	10981
		180min	12879	12781
		300min	13250	13634
	Fig 6
	A7-m6A	0	261	164	170	140
		1min	365	284	260	278
		5min	788	751	801	865
		15min	2039	2076	2006	2124
		30min	4048	3891	3859	3770
		60min	6276	5960	6087	5879
		90min	7328	7092	7030	6866
		120min	8358	8469	8228	8725
		180min	9612	9882	9291	9220
	Fig 6
	A7-Spc	0	90	82	154	112
		1min	270	180	196	230
		5min	877	825	917	897
		15min	2014	2202	1962	2124
		30min	4442	4169	4080	4085
		60min	6469	6448	6110	6128
		90min	7967	8277	8058	7886
		120min	8210	7887	7886	7842
		180min	9643	9707	9547	9502
		300min	9475	10022	9860	9883
	Fig 6
	G29-Inosine	0	215	158	118	134
		1min	237	174	174	152
		5min	309	238	244	232
		15min	463	427	399	465
		30min	845	782	681	789
		60min	1346	1253	1146	1228
		90min	1412	1403	1491	1483
		120min	1678	1848	1691	1623
		180min	2004	2011	1826	1825
		300min	2464	2472	2401	2383
	Fig 6
	A7-Del	0	126	114	106	86
		1min	130	130	112	112
		5min	150	146	176	182
		15min	304	272	244	290
		30min	497	391	449	411
		60min	692	621	661	563
		90min	780	769	729	697
		120min	812	823	829	873
		180min	1083	1068	974	996
		300min	1448	1377	1339	1196
	Fig 6		311	265	236
	29AP	0	311	265	236
		1min	188	180	192
		5min	229	228	162
		15min	361	270	318
		30min	479	443	397
		60min	624	678	507
		90min	637	607	585
		120min	661	723	685
		180min	898	872	869
		300min	1154	1236	1094
	Fig 6
	G29-dc7G	0	154	112	104	88
		1min	184	132	118	96
		5min	214	146	164	168
		15min	288	194	234	208
		30min	391	254	278	294
		60min	359	341	308	290
		90min	391	357	401	340
		120min	459	395	368	374
		180min	459	449	403	465
		300min	545	493	477	441
